# Supplementary material for: Valorisation of Three Underutilised Native Australian Plants: Phenolic and Organic Acid Profiles and In Vitro Antimicrobial Activity
Source: Foods. 2023 Feb 1;12(3):623. doi: 10.3390/foods12030623 (PMC9914099; doi:10.3390/foods12030623)
Supplement: Supplementary file 1 [file foods-12-00623-s001.zip]

Archive with 1 entries (1 files):
- foods-2153702-supplementary.pdf
